# Supplementary material for: Non-human primate and rodent embryonic stem cells are differentially sensitive to embryotoxic compounds
Source: Toxicol Rep. 2014 Dec 31;2:165–74. doi: 10.1016/j.toxrep.2014.11.016 (PMC5598278; doi:10.1016/j.toxrep.2014.11.016)
Supplement: Transparency document [file mmc1.zip]

Archive with 16 entries (13 files):
- mmc1/
- mmc1/coi_disclosure_JA.pdf
- __MACOSX/
- __MACOSX/mmc1/
- __MACOSX/mmc1/._coi_disclosure_JA.pdf
- mmc1/coi_disclosure_KCK.pdf
- __MACOSX/mmc1/._coi_disclosure_KCK.pdf
- mmc1/coi_disclosure_LB.pdf
- __MACOSX/mmc1/._coi_disclosure_LB.pdf
- mmc1/coi_disclosure_LW.pdf
- __MACOSX/mmc1/._coi_disclosure_LW.pdf
- mmc1/coi_disclosure_NzN.pdf
- __MACOSX/mmc1/._coi_disclosure_NzN.pdf
- mmc1/coi_disclosure_ST.pdf
- __MACOSX/mmc1/._coi_disclosure_ST.pdf
- __MACOSX/._mmc1
